# Supplementary material for: Targeting PLK1 as a novel chemopreventive approach to eradicate preneoplastic mucosal changes in the head and neck
Source: Oncotarget. 2017 May 16;8(58):97928–40. doi: 10.18632/oncotarget.17880 (PMC5716703; doi:10.18632/oncotarget.17880)
Supplement: Supplementary file 2 [file oncotarget-08-97928-s002.xls]

## Sheet: Blad1
Supplementary Table S1. Overview of the siRNA re-screen performed on
three different cell lines.
VU-preSCC-M3	Cell viability (%)	SW1573	Cell viability (%)	VU-SCC-120	Cell viability (%)
ADAMTS17	82.9808	ADAMTS17	100.894	ADAMTS17	111.124
AGFG2	65.984	AGFG2	33.4878	AGFG2	37.5402
AHSP	28.7621	AHSP	23.3156	AHSP	53.3702
ALDH18A1	75.2608	ALDH18A1	68.4014	ALDH18A1	46.285
ANAPC1	90.7698	ANAPC1	56.5821	ANAPC1	83.8511
ANAPC4	76.6997	ANAPC4	34.4118	ANAPC4	65.7148
AP5S1	64.514	AP5S1	56.1617	AP5S1	44.4312
APCDD1L	57.2473	APCDD1L	84.2236	APCDD1L	40.9739
AQR	56.006	AQR	29.6644	AQR	32.5061
ARCN1	31.2692	ARCN1	-13.5646	ARCN1	1.86399
ARFGEF1	102.576	ARFGEF1	124.79	ARFGEF1	99.7806
ARHGAP20	94.9845	ARHGAP20	55.3742	ARHGAP20	44.4237
ARL14	95.7008	ARL14	114.192	ARL14	79.3794
ARSG	46.9479	ARSG	97.6732	ARSG	41.113
ASB16	39.1904	ASB16	91.8983	ASB16	43.3152
ASNS	100.04	ASNS	31.1372	ASNS	93.4195
ATP6AP1	70.8958	ATP6AP1	70.9362	ATP6AP1	17.0243
BIRC5	84.8786	BIRC5	96.7828	BIRC5	81.4332
C14orf129	80.4479	C14orf129	73.7946	C14orf129	70.5498
C19orf59	79.1652	C19orf59	83.5647	C19orf59	33.3606
C22orf29	64.116	C22orf29	30.7268	C22orf29	75.0901
C8orf31	34.1147	C8orf31	5.80427	C8orf31	26.5257
CACTIN	92.193	CACTIN	64.5016	CACTIN	54.9326
CALCOCO2	79.5042	CALCOCO2	61.4448	CALCOCO2	66.0743
CCBL2	59.7708	CCBL2	107.045	CCBL2	34.4688
CCDC153	101.613	CCDC153	111.992	CCDC153	84.6321
CCDC99	40.9438	CCDC99	34.3589	CCDC99	13.7473
CCT4	50.2125	CCT4	105.845	CCT4	49.6031
CCT7	65.1152	CCT7	102.171	CCT7	45.7858
CCT8	71.1164	CCT8	98.7596	CCT8	39.252
CD207	72.5743	CD207	83.4775	CD207	28.0425
CDC40	81.5082	CDC40	66.2159	CDC40	45.536
CDC5L	71.9654	CDC5L	66.4815	CDC5L	66.4261
CDCA8	60.3056	CDCA8	69.8023	CDCA8	34.6264
CDK1	60.8709	CDK1	90.3985	CDK1	56.5717
CDK11A	68.2513	CDK11A	64.7836	CDK11A	35.2508
CELF5	66.3486	CELF5	108.968	CELF5	29.8027
CENPE	92.1961	CENPE	21.7156	CENPE	18.2602
CEP72	81.0965	CEP72	17.5716	CEP72	54.0787
CHMP2A	12.7734	CHMP2A	6.30421	CHMP2A	1.62911
CKAP5	38.1264	CKAP5	9.97778	CKAP5	13.6196
COL10A1	81.2203	COL10A1	85.2327	COL10A1	80.8002
COL20A1	24.6563	COL20A1	16.4459	COL20A1	8.21883
COPA	15.6386	COPA	-10.7333	COPA	-1.37467
COPB1	22.8739	COPB1	-0.233096	COPB1	7.74727
COPB2	26.8244	COPB2	-8.98799	COPB2	0.575663
COPG1	59.7293	COPG1	30.262	COPG1	2.0887
COPZ1	23.7703	COPZ1	3.15314	COPZ1	17.1986
COPZ2	64.9768	COPZ2	49.3463	COPZ2	60.0297
CRNKL1	40.1632	CRNKL1	39.624	CRNKL1	51.3597
CSDC2	73.5933	CSDC2	91.0075	CSDC2	87.6998
CSNK2A2	70.8287	CSNK2A2	78.401	CSNK2A2	37.5415
CSTA	89.5899	CSTA	80.8183	CSTA	55.4943
CWC15	73.7866	CWC15	73.069	CWC15	52.7864
CWC22	71.5491	CWC22	4.25723	CWC22	34.0224
CXorf59	62.0285	CXorf59	70.2052	CXorf59	54.4719
DDB1	52.5193	DDB1	87.8226	DDB1	87.0883
DDX19A	48.3485	DDX19A	20.5127	DDX19A	23.2603
DDX19B	30.6745	DDX19B	65.998	DDX19B	23.5671
DDX3X	99.0968	DDX3X	78.6427	DDX3X	90.7539
DDX42	56.6498	DDX42	97.2194	DDX42	18.0208
DHX8	32.8795	DHX8	30.8738	DHX8	61.8757
DKK3	94.0444	DKK3	72.8412	DKK3	41.249
DSE	58.9746	DSE	130.154	DSE	29.4507
EFTUD2	62.2066	EFTUD2	51.0895	EFTUD2	38.4282
EIF1AX	108.542	EIF1AX	106.007	EIF1AX	57.5336
EIF2B3	88.309	EIF2B3	84.3172	EIF2B3	76.2522
EIF2S1	75.773	EIF2S1	81.5775	EIF2S1	46.6408
EIF2S2	80.6811	EIF2S2	87.2874	EIF2S2	54.6667
EIF2S3	69.9685	EIF2S3	87.3208	EIF2S3	69.9406
EIF3A	42.3203	EIF3A	6.57297	EIF3A	41.1317
EIF3B	23.8613	EIF3B	13.4494	EIF3B	47.2211
EIF3C	33.0179	EIF3C	1.67818	EIF3C	7.43693
EIF3G	51.6976	EIF3G	7.8436	EIF3G	20.7816
EIF3I	65.0679	EIF3I	5.3298	EIF3I	55.2509
EIF4A3	17.5573	EIF4A3	23.6954	EIF4A3	12.346
EIF4E	73.8455	EIF4E	86.4669	EIF4E	69.4166
EPRS	100.943	EPRS	73.4974	EPRS	63.7599
EPS8L1	61.4934	EPS8L1	80.8068	EPS8L1	32.4317
ETF1	60.2983	ETF1	99.1345	ETF1	59.4267
FAU	26.9038	FAU	16.2381	FAU	17.4565
FBXO30	42.4588	FBXO30	43.8833	FBXO30	75.1226
GABRB2	76.1689	GABRB2	62.2937	GABRB2	79.2797
GABRR1	81.9087	GABRR1	54.893	GABRR1	80.6218
GNPDA1	54.6193	GNPDA1	41.5858	GNPDA1	57.2433
GPX4	88.9317	GPX4	31.469	GPX4	103.327
GSPT1	88.3197	GSPT1	76.8421	GSPT1	56.5291
HAPLN2	91.7932	HAPLN2	45.943	HAPLN2	62.7861
HES4	65.931	HES4	115.085	HES4	24.7955
HNRNPC	70.09	HNRNPC	21.4644	HNRNPC	57.0486
HNRNPK	30.2289	HNRNPK	5.95482	HNRNPK	0.227365
HNRNPL	51.3448	HNRNPL	69.3485	HNRNPL	78.7142
HNRNPU	75.3151	HNRNPU	127.331	HNRNPU	56.9424
IK	25.8267	IK	40.8602	IK	38.1022
INCENP	68.4176	INCENP	58.0121	INCENP	49.9103
INTS4	93.0395	INTS4	64.5892	INTS4	90.7019
ISCU	58.1424	ISCU	40.85	ISCU	62.0259
ITGAV	98.8427	ITGAV	87.7803	ITGAV	71.46
JAKMIP3	46.8734	JAKMIP3	80.2446	JAKMIP3	54.0262
KDM4A	42.6063	KDM4A	44.8491	KDM4A	58.1237
KIF11	18.1297	KIF11	114.794	KIF11	32.3531
KIF18A	31.9997	KIF18A	98.3923	KIF18A	17.9145
KIF23	64.5387	KIF23	101.011	KIF23	50.1088
KLHL1	77.8413	KLHL1	115.608	KLHL1	31.7989
KPNB1	47.4403	KPNB1	41.4595	KPNB1	24.2824
KRTAP13-2	48.4412	KRTAP13-2	97.8926	KRTAP13-2	36.0271
LARS	76.5145	LARS	107.472	LARS	89.7268
LCE3A	48.9177	LCE3A	16.5621	LCE3A	58.1122
LIF	73.2238	LIF	70.1509	LIF	65.6287
LOC342293	81.0608	LOC342293	81.7718	LOC342293	40.7572
LOXL3	88.2948	LOXL3	99.7668	LOXL3	118.654
LPAR3	45.1077	LPAR3	104.888	LPAR3	30.372
LRRC61	51.8212	LRRC61	36.9204	LRRC61	34.0852
LSM7	70.668	LSM7	103.769	LSM7	90.9006
MC3R	68.344	MC3R	14.9411	MC3R	89.5425
MED21	84.0255	MED21	70.8309	MED21	33.9598
MFAP1	53.0108	MFAP1	29.3206	MFAP1	49.7755
MS4A14	76.635	MS4A14	83.2177	MS4A14	80.8973
MST1R	68.6588	MST1R	124.37	MST1R	72.5459
N6AMT1	87.1993	N6AMT1	131.067	N6AMT1	78.5569
NAA38	79.9288	NAA38	98.6038	NAA38	73.4491
NAB1	84.0258	NAB1	98.0298	NAB1	47.7264
NAPA	45.0428	NAPA	-11.4285	NAPA	14.8109
NDE1	42.4774	NDE1	24.6278	NDE1	15.8184
NHP2L1	19.3256	NHP2L1	-10.4229	NHP2L1	25.5179
NSA2	72.3573	NSA2	61.8185	NSA2	22.2848
NXF1	22.5752	NXF1	39.4959	NXF1	10.5596
OGDH	81.4452	OGDH	30.1485	OGDH	81.2805
OR1J2	99.9852	OR1J2	85.1532	OR1J2	90.1995
PABPN1	99.1915	PABPN1	40.4776	PABPN1	79.3819
PCDHB13	76.8692	PCDHB13	96.5365	PCDHB13	36.6151
PCF11	22.808	PCF11	35.6389	PCF11	22.2092
PEPD	83.9075	PEPD	74.5034	PEPD	106.256
PES1	65.5556	PES1	49.0272	PES1	72.6984
PHF5A	51.4535	PHF5A	68.7136	PHF5A	59.8055
PLK1	0.482686	PLK1	0.842232	PLK1	4.94249
PLRG1	66.8667	PLRG1	37.561	PLRG1	54.4668
POLD4	82.9021	POLD4	94.9468	POLD4	32.8175
POLR2A	3.78307	POLR2A	-18.3512	POLR2A	-3.40044
POLR2B	70.4423	POLR2B	11.7684	POLR2B	36.69
POLR2C	32.6178	POLR2C	29.9964	POLR2C	48.9431
POLR2D	69.9028	POLR2D	83.6917	POLR2D	14.64
POLR2E	65.5359	POLR2E	5.99108	POLR2E	26.6454
POLR2F	49.2566	POLR2F	10.7556	POLR2F	16.5207
POLR2G	62.9794	POLR2G	45.9138	POLR2G	13.9653
POLR2I	85.8102	POLR2I	61.481	POLR2I	43.0269
POLR3E	85.9285	POLR3E	66.6058	POLR3E	81.3582
POLR3H	70.3234	POLR3H	36.9017	POLR3H	48.5321
POMP	76.8213	POMP	24.4412	POMP	35.5552
PPAP2C	86.0564	PPAP2C	40.7954	PPAP2C	68.3701
PRKAG3	79.2899	PRKAG3	69.053	PRKAG3	71.9804
PRLH	61.6319	PRLH	88.2188	PRLH	45.4798
PRPF18	88.8288	PRPF18	75.0697	PRPF18	72.4357
PRPF31	87.8215	PRPF31	58.3051	PRPF31	84.8778
PRPF38A	75.2214	PRPF38A	16.6795	PRPF38A	47.0341
PRPF4B	87.7409	PRPF4B	98.0882	PRPF4B	37.0795
PRPF8	52.5951	PRPF8	31.3875	PRPF8	43.3152
PSMA1	81.2406	PSMA1	25.1072	PSMA1	42.4538
PSMA2	63.2916	PSMA2	20.0196	PSMA2	28.3064
PSMA4	42.2631	PSMA4	19.2117	PSMA4	50.1417
PSMA5	36.3638	PSMA5	40.8176	PSMA5	60.9945
PSMA6	69.6062	PSMA6	27.8717	PSMA6	48.8335
PSMA7	85.1527	PSMA7	39.9275	PSMA7	75.312
PSMB3	80.4443	PSMB3	17.6751	PSMB3	62.2391
PSMB5	86.7607	PSMB5	25.5028	PSMB5	104.858
PSMB6	82.193	PSMB6	18.17	PSMB6	95.8441
PSMB7	74.5956	PSMB7	45.0102	PSMB7	100.956
PSMC3	72.0059	PSMC3	42.4511	PSMC3	22.2307
PSMC4	64.1144	PSMC4	31.1299	PSMC4	13.4824
PSMC5	81.9281	PSMC5	37.4732	PSMC5	32.443
PSMD1	51.3511	PSMD1	47.5062	PSMD1	17.6959
PSMD14	78.7175	PSMD14	73.5598	PSMD14	25.0026
PSMD2	77.1187	PSMD2	74.7966	PSMD2	43.4782
PSMD3	51.828	PSMD3	65.7324	PSMD3	21.7439
PSMD6	60.97	PSMD6	51.7505	PSMD6	7.87441
PSMD7	67.3265	PSMD7	76.1827	PSMD7	39.9695
PSMD8	45.6655	PSMD8	52.5304	PSMD8	13.114
RAC1	80.8093	RAC1	122.917	RAC1	84.8637
RACGAP1	80.9304	RACGAP1	114.248	RACGAP1	72.4823
RAN	46.0173	RAN	50.263	RAN	5.76642
RASAL2	88.2117	RASAL2	112.558	RASAL2	66.075
RB1CC1	74.4261	RB1CC1	58.0016	RB1CC1	36.377
RBBP9	57.267	RBBP9	73.2197	RBBP9	52.4501
RBM22	67.1992	RBM22	86.1899	RBM22	64.3815
RBM8A	33.0152	RBM8A	30.7589	RBM8A	41.3078
RFT1	67.5459	RFT1	61.8906	RFT1	63.5089
RFWD3	64.5899	RFWD3	78.9551	RFWD3	70.995
RPA1	49.1799	RPA1	22.0863	RPA1	18.0061
RPAP2	76.4945	RPAP2	13.1743	RPAP2	34.1021
RPH3A	83.0729	RPH3A	84.6384	RPH3A	41.4513
RPL10	51.2658	RPL10	10.9352	RPL10	32.3304
RPL10A	48.0063	RPL10A	24.7814	RPL10A	51.3447
RPL10P16	37.7959	RPL10P16	23.3412	RPL10P16	42.6223
RPL11	40.1302	RPL11	26.338	RPL11	29.3019
RPL12	62.8599	RPL12	44.4607	RPL12	57.5276
RPL13A	42.9059	RPL13A	25.5482	RPL13A	40.0232
RPL14	28.0843	RPL14	7.6424	RPL14	27.7824
RPL17	34.6141	RPL17	19.1376	RPL17	38.1618
RPL18	19.8117	RPL18	0.371491	RPL18	21.3198
RPL18AP6	40.4084	RPL18AP6	16.2646	RPL18AP6	10.2294
RPL21	29.9486	RPL21	9.06765	RPL21	42.6785
RPL23	12.0955	RPL23	20.3034	RPL23	8.26068
RPL26	36.7694	RPL26	14.9648	RPL26	40.2044
RPL27	26.9742	RPL27	14.1764	RPL27	39.3923
RPL27A	39.8228	RPL27A	22.6635	RPL27A	29.1919
RPL3	33.4309	RPL3	10.5025	RPL3	24.8809
RPL30	34.1527	RPL30	31.8822	RPL30	32.6902
RPL31	52.7997	RPL31	9.0028	RPL31	28.8926
RPL32	26.1583	RPL32	14.97	RPL32	23.6168
RPL34	35.3799	RPL34	22.9366	RPL34	26.7695
RPL35A	27.7284	RPL35A	12.378	RPL35A	28.9642
RPL36	20.5191	RPL36	18.8348	RPL36	31.3219
RPL37	33.3402	RPL37	14.7278	RPL37	46.7082
RPL37A	40.127	RPL37A	20.0457	RPL37A	19.0861
RPL4	42.7572	RPL4	11.0228	RPL4	31.1433
RPL5	33.5459	RPL5	11.3783	RPL5	22.1065
RPL6	39.3668	RPL6	14.2738	RPL6	29.8589
RPL7	32.7231	RPL7	18.1391	RPL7	32.5096
RPL7A	33.8236	RPL7A	15.1091	RPL7A	20.8706
RPL7P23	50.7782	RPL7P23	16.5316	RPL7P23	42.6111
RPL8	39.1063	RPL8	13.5787	RPL8	35.6601
RPL9	27.9169	RPL9	22.0665	RPL9	24.1632
RPLP0	58.1597	RPLP0	10.3511	RPLP0	30.7655
RPS10	73.2014	RPS10	23.1685	RPS10	17.2902
RPS11	30.5529	RPS11	-12.0517	RPS11	7.54536
RPS12	59.2816	RPS12	3.7931	RPS12	25.2186
RPS13	45.9853	RPS13	9.23469	RPS13	27.0561
RPS14	58.1974	RPS14	15.2215	RPS14	24.155
RPS15A	58.6452	RPS15A	12.8587	RPS15A	34.0526
RPS16	41.2558	RPS16	2.00068	RPS16	34.6864
RPS17	60.7674	RPS17	19.4995	RPS17	33.0805
RPS18	32.7978	RPS18	-5.49758	RPS18	3.51042
RPS19	55.1789	RPS19	-1.7197	RPS19	14.8634
RPS2	52.6239	RPS2	24.9032	RPS2	18.8874
RPS20	50.2971	RPS20	12.1309	RPS20	27.2031
RPS21	62.5952	RPS21	12.34	RPS21	13.5413
RPS23	52.421	RPS23	8.55974	RPS23	20.4062
RPS24	54.4579	RPS24	23.4148	RPS24	19.7862
RPS26	61.5332	RPS26	7.98214	RPS26	32.8762
RPS27A	57.4461	RPS27A	10.5279	RPS27A	27.1174
RPS29	65.1387	RPS29	7.53953	RPS29	11.7961
RPS3	56.8026	RPS3	10.842	RPS3	29.1111
RPS3A	54.3826	RPS3A	3.775	RPS3A	29.4708
RPS4X	71.3489	RPS4X	10.3848	RPS4X	23.2835
RPS5	50.9412	RPS5	19.7572	RPS5	22.6024
RPS6	46.6792	RPS6	33.6145	RPS6	25.1679
RPS7	59.0545	RPS7	13.2502	RPS7	26.3651
RPS8	55.5466	RPS8	18.5809	RPS8	25.5782
RPS9	65.8114	RPS9	23.333	RPS9	28.046
RPSA	59.7054	RPSA	6.60715	RPSA	29.6866
RPSAP55	71.1836	RPSAP55	22.4842	RPSAP55	21.1418
RRM1	18.7277	RRM1	-23.0831	RRM1	29.497
RRM2	12.5592	RRM2	-13.4913	RRM2	7.18578
RSL24D1	65.8017	RSL24D1	56.2516	RSL24D1	43.2215
RUVBL1	97.8713	RUVBL1	76.9263	RUVBL1	66.3228
RUVBL2	69.9787	RUVBL2	22.9394	RUVBL2	47.6707
SALL1	79.8099	SALL1	62.9814	SALL1	45.3847
SAMD4B	51.9683	SAMD4B	35.8251	SAMD4B	6.79789
SART1	53.3289	SART1	52.6519	SART1	48.049
SEC61A1	78.7651	SEC61A1	107.785	SEC61A1	49.9553
SEC61G	79.1545	SEC61G	88.6201	SEC61G	62.0228
SETD4	39.726	SETD4	98.1385	SETD4	8.65767
SF3A1	37.4496	SF3A1	44.6888	SF3A1	49.8975
SF3A3	60.8709	SF3A3	79.4409	SF3A3	28.1705
SF3B1	33.6239	SF3B1	32.2332	SF3B1	13.0856
SF3B14	30.4378	SF3B14	16.2014	SF3B14	13.6263
SF3B2	47.1237	SF3B2	62.0532	SF3B2	20.1267
SF3B4	60.5014	SF3B4	49.5622	SF3B4	24.9752
SF3B5	52.746	SF3B5	41.5954	SF3B5	10.0495
SFPQ	77.0038	SFPQ	76.5511	SFPQ	35.8647
SLC31A2	54.3239	SLC31A2	36.7879	SLC31A2	29.3271
SLC39A5	79.9418	SLC39A5	97.9419	SLC39A5	83.9988
SMU1	41.6556	SMU1	38.8889	SMU1	39.2135
SNRNP200	54.7695	SNRNP200	61.6438	SNRNP200	34.8796
SNRNP70	79.3097	SNRNP70	84.7183	SNRNP70	60.8873
SNRPA1	87.1372	SNRPA1	47.9445	SNRPA1	54.059
SNRPB	79.1378	SNRPB	23.1481	SNRPB	40.0419
SNRPC	76.1433	SNRPC	74.6786	SNRPC	52.9112
SNRPD1	50.3726	SNRPD1	26.406	SNRPD1	29.9937
SNRPD2	39.6825	SNRPD2	26.2719	SNRPD2	17.319
SNRPD3	57.4301	SNRPD3	35.4039	SNRPD3	43.1117
SNW1	87.1628	SNW1	77.9397	SNW1	52.8578
SON	25.6124	SON	4.47159	SON	19.0591
SP7	69.6676	SP7	61.0943	SP7	54.7342
SPAG1	82.6989	SPAG1	66.3046	SPAG1	82.2173
SPANXA1	69.3087	SPANXA1	57.7683	SPANXA1	30.9289
SPANXA2	58.3255	SPANXA2	22.3289	SPANXA2	45.9549
SRCAP	76.898	SRCAP	101.154	SRCAP	49.6205
SRP54	71.8903	SRP54	106.191	SRP54	44.1909
SRRT	107.735	SRRT	53.873	SRRT	87.3328
SRSF3	66.0065	SRSF3	49.144	SRSF3	48.6482
SUPT5H	73.7162	SUPT5H	51.9478	SUPT5H	33.6776
SUPT6H	63.2216	SUPT6H	60.6662	SUPT6H	16.6725
TAS2R45	84.5982	TAS2R45	106.711	TAS2R45	77.6131
TBL3	68.5985	TBL3	96.2788	TBL3	83.9777
TCF20	92.2145	TCF20	133.219	TCF20	90.9533
TLN1	88.9031	TLN1	144.254	TLN1	60.8162
TMEM51	71.9255	TMEM51	43.8591	TMEM51	33.6677
TPX2	33.4853	TPX2	35.2228	TPX2	11.2839
TUBA1B	49.0079	TUBA1B	15.8002	TUBA1B	22.9529
TUBA1C	53.791	TUBA1C	37.043	TUBA1C	21.8141
U2AF2	82.6987	U2AF2	43.468	U2AF2	43.0155
UBA52	37.3191	UBA52	32.3008	UBA52	47.3711
UBB	1.38622	UBB	-21.5213	UBB	-2.24068
UBC	3.79414	UBC	-9.10656	UBC	0.0695649
UBL5	64.9832	UBL5	59.029	UBL5	28.8702
USP39	83.6436	USP39	83.9296	USP39	37.8997
WBP11	90.3197	WBP11	38.4024	WBP11	56.9475
WDR11	92.7591	WDR11	131.536	WDR11	72.2182
WDR46	73.1933	WDR46	100.282	WDR46	56.322
WEE1	22.9199	WEE1	39.1198	WEE1	30.8483
XAB2	31.3684	XAB2	15.4334	XAB2	22.5771
XPNPEP3	64.0126	XPNPEP3	80.0976	XPNPEP3	27.0837
XPO1	64.9793	XPO1	31.2542	XPO1	44.7342
YARS2	78.2653	YARS2	134.693	YARS2	88.8714
ZBTB2	80.1863	ZBTB2	62.6067	ZBTB2	35.0568
ZNF580	81.8748	ZNF580	100.816	ZNF580	58.7901
ZNF830	72.7325	ZNF830	93.0675	ZNF830	71.3138
ZSWIM6	79.6369	ZSWIM6	89.3318	ZSWIM6	36.7612
All re-screens were performed in triplicate and lethal hits, marked bold, were identified based
on a cut-off set at ≥50% decrease in cell viability after transfection.
